# Supplementary material for: Influence of Different Types of β-Blockers on Mortality in Patients on Hemodialysis
Source: Biomedicines. 2023 Oct 19;11(10):2838. doi: 10.3390/biomedicines11102838 (PMC10603865; doi:10.3390/biomedicines11102838)
Supplement: Supplementary file 1 [file biomedicines-11-02838-s001.zip]

Archive with 1 entries (1 files):
- Supplementary material/Supplementary materials.doc
